# Supplementary material for: A Rotatable Paper Device Integrating Reverse Transcription Loop-Mediated Isothermal Amplification and a Food Dye for Colorimetric Detection of Infectious Pathogens
Source: Biosensors (Basel). 2022 Jul 4;12(7):488. doi: 10.3390/bios12070488 (PMC9313173; doi:10.3390/bios12070488)
Supplement: Supplementary file 1 [file biosensors-12-00488-s001.zip]

Archive with 1 entries (1 files):
- biosensors-1762928-supplementary.pdf
